# Supplementary material for: PopGLen—a Snakemake pipeline for performing population genomic analyses using genotype likelihood-based methods
Source: Bioinformatics. 2025 Mar 11;41(3):btaf105. doi: 10.1093/bioinformatics/btaf105 (PMC11932725; doi:10.1093/bioinformatics/btaf105)
Supplement: btaf105_Supplementary_Data [file btaf105_supplementary_data.zip]

Archive with 4 entries (4 files):
- popglen-supplementary-example-report.html
- __MACOSX/._popglen-supplementary-example-report.html
- supplementary-tables-popglen.pdf
- __MACOSX/._supplementary-tables-popglen.pdf
